# Supplementary material for: ROM-Pose: restoring occluded mask image for 2D human pose estimation
Source: PeerJ Comput Sci. 2025 May 2;11:e2843. doi: 10.7717/peerj-cs.2843 (PMC12192664; doi:10.7717/peerj-cs.2843)
Supplement: Supplemental Information 1 [file peerj-cs-11-2843-s001.zip]

Archive with 10 entries (5 files):
- ROM-Pose-main/
- ROM-Pose-main/README.md
- ROM-Pose-main/data/
- ROM-Pose-main/data/dataset_make.py
- ROM-Pose-main/lib/
- ROM-Pose-main/lib/core/
- ROM-Pose-main/lib/core/funtion.py
- ROM-Pose-main/lib/core/inference.py
- ROM-Pose-main/lib/dataset/
- ROM-Pose-main/lib/dataset/JointsDataset.py
