# Supplementary material for: ROM-Pose: restoring occluded mask image for 2D human pose estimation
Source: PeerJ Comput Sci. 2025 May 2;11:e2843. doi: 10.7717/peerj-cs.2843 (PMC12192664; doi:10.7717/peerj-cs.2843)
Supplement: Supplemental Information 1 [file peerj-cs-11-2843-s001.zip › ROM-Pose-main/lib/dataset/JointsDataset.py]

# ------------------------------------------------------------------------------
# Copyright (c) Microsoft
# Licensed under the MIT License.
# Written by Bin Xiao (Bin.Xiao@microsoft.com)
# ------------------------------------------------------------------------------

from __future__ import absolute_import
from __future__ import division
from __future__ import print_function

import copy
import logging
import random

import cv2
import numpy as np
import torch
import math
from torch.utils.data import Dataset

from utils.transforms import get_affine_transform
from utils.transforms import affine_transform
from utils.transforms import fliplr_joints


logger = logging.getLogger(__name__)

ran_set = 0

class JointsDataset(Dataset):
    def __init__(self, cfg, root, image_set, is_train, transform=None):
        self.num_joints = 0
        self.pixel_std = 200
        self.flip_pairs = []
        self.parent_ids = []

        self.is_train = is_train
        self.root = root
        self.image_set = image_set

        self.output_path = cfg.OUTPUT_DIR
        self.data_format = cfg.DATASET.DATA_FORMAT

        self.scale_factor = cfg.DATASET.SCALE_FACTOR
        self.rotation_factor = cfg.DATASET.ROT_FACTOR
        self.flip = cfg.DATASET.FLIP

        self.image_size = cfg.MODEL.IMAGE_SIZE
        self.target_type = cfg.MODEL.EXTRA.TARGET_TYPE
        self.heatmap_size = cfg.MODEL.EXTRA.HEATMAP_SIZE
        self.sigma = cfg.MODEL.EXTRA.SIGMA

        self.transform = transform
        self.db = []
        
        self.epo_5000 = 0.001
        self.epo_over = 0.0001
        self.range = 10
        
        print("self.epo_500", self.epo_5000) #0.001
        print("self.epo_over", self.epo_over) #0.0001, math.exp(-14)
        
        self.file_list = []

    def _get_db(self):
        raise NotImplementedError

    def evaluate(self, cfg, preds, output_dir, *args, **kwargs):
        raise NotImplementedError

    def __len__(self,):
        return len(self.db)

    def __getitem__(self, idx):
        db_rec = copy.deepcopy(self.db[idx])
        global ran_set
        
        image_name = db_rec['image'].split("/")[-2:][1].split(".jpg")[-2]
        train_val_name = db_rec['image'].split("/")[-2:][0]
        
        mask_image_file = "../../tf/data/" + train_val_name + "/" + image_name + "_" + db_rec['mask_image'] + ".jpg"
        
        image_file = db_rec['image']
        filename = db_rec['filename'] if 'filename' in db_rec else ''
        imgnum = db_rec['imgnum'] if 'imgnum' in db_rec else ''

        if self.data_format == 'zip':
            from utils import zipreader
            data_numpy = zipreader.imread(
                image_file, cv2.IMREAD_COLOR | cv2.IMREAD_IGNORE_ORIENTATION)
        else:
            data_numpy = cv2.imread(image_file, cv2.IMREAD_COLOR | cv2.IMREAD_IGNORE_ORIENTATION)
            
        
        if data_numpy is None:
            logger.error('=> fail to read data numpy {}'.format(image_file))
            raise ValueError('Fail to read data numpy {}'.format(image_file))
        
        if self.is_train:
            if image_name + "_" + db_rec['mask_image'] + ".jpg" in self.file_list:
                mask_numpy = cv2.imread(mask_image_file, cv2.IMREAD_COLOR | cv2.IMREAD_IGNORE_ORIENTATION)
            else:
                mask_numpy = None
                
        else:
            mask_numpy = None
        
#         try:
#             mask_numpy = cv2.imread(mask_image_file, cv2.IMREAD_COLOR | cv2.IMREAD_IGNORE_ORIENTATION)
        
#         except Exception as e:
#             #logger.error('=> fail to read mask numpy {}'.format(mask_image_file))
#             #raise ValueError('Fail to read mask numpy {}'.format(mask_image_file))
#             mask_numpy = None
        
        if mask_numpy is None:           
            mask_numpy = data_numpy.copy()
        
        joints = db_rec['joints_3d']
        joints_vis = db_rec['joints_3d_vis']

        c = db_rec['center']
        s = db_rec['scale']
        score = db_rec['score'] if 'score' in db_rec else 1
        r = 0
        
        if self.is_train:
            sf = self.scale_factor
            rf = self.rotation_factor
            s = s * np.clip(np.random.randn()*sf + 1, 1 - sf, 1 + sf)
            r = np.clip(np.random.randn()*rf, -rf*2, rf*2) \
                if random.random() <= 0.6 else 0

            if self.flip and random.random() <= 0.5:
                data_numpy = data_numpy[:, ::-1, :]
                mask_numpy = mask_numpy[:, ::-1, :]
                
                joints, joints_vis = fliplr_joints(joints, joints_vis, data_numpy.shape[1], self.flip_pairs)
                c[0] = data_numpy.shape[1] - c[0] - 1

        trans = get_affine_transform(c, s, r, self.image_size)
        input = cv2.warpAffine(
            data_numpy,
            trans,
            (int(self.image_size[0]), int(self.image_size[1])),
            flags=cv2.INTER_LINEAR)
        
        input_mask = cv2.warpAffine(
            mask_numpy,
            trans,
            (int(self.image_size[0]), int(self.image_size[1])),
            flags=cv2.INTER_LINEAR)

        if self.transform:
            input = self.transform(input)            
            input_mask = self.transform(input_mask)

        for i in range(self.num_joints):
            if joints_vis[i, 0] > 0.0:
                joints[i, 0:2] = affine_transform(joints[i, 0:2], trans)

        target, target_weight = self.generate_target(joints, joints_vis)

        target = torch.from_numpy(target)
        target_weight = torch.from_numpy(target_weight)
        
        if self.is_train:
            if ran_set < 300:
                random_mask_float = round(random.uniform(self.epo_5000, self.epo_5000*self.range), 5) #mask_image
            if ran_set >= 300 and ran_set <= 500:
                random_mask_float = round(random.uniform(self.epo_over, self.epo_over*self.range), 5) #mask_image
            if ran_set > 500:
                random_mask_float = 0.0
                                    
            random_numpy_float = 1 - random_mask_float
            ran_set += 1

            inputs = random_numpy_float * input + random_mask_float * input_mask            
            input = ((inputs - inputs.min()) / (inputs.max() - inputs.min())) * 255
        
        else:
            input = ((input - input.min()) / (input.max() - input.min())) * 255
        
        meta = {
            'image': image_file,
            'filename': filename,
            'imgnum': imgnum,
            'joints': joints,
            'joints_vis': joints_vis,
            'center': c,
            'scale': s,
            'rotation': r,
            'score': score,
            'id':idx
        }

        return input, target, target_weight, meta, input_mask

    def select_data(self, db):
        db_selected = []
        for rec in db:
            num_vis = 0
            joints_x = 0.0
            joints_y = 0.0
            for joint, joint_vis in zip(
                    rec['joints_3d'], rec['joints_3d_vis']):
                if joint_vis[0] <= 0:
                    continue
                num_vis += 1

                joints_x += joint[0]
                joints_y += joint[1]
            if num_vis == 0:
                continue

            joints_x, joints_y = joints_x / num_vis, joints_y / num_vis

            area = rec['scale'][0] * rec['scale'][1] * (self.pixel_std**2)
            joints_center = np.array([joints_x, joints_y])
            bbox_center = np.array(rec['center'])
            diff_norm2 = np.linalg.norm((joints_center-bbox_center), 2)
            ks = np.exp(-1.0*(diff_norm2**2) / ((0.2)**2*2.0*area))

            metric = (0.2 / 16) * num_vis + 0.45 - 0.2 / 16
            if ks > metric:
                db_selected.append(rec)

        logger.info('=> num db: {}'.format(len(db)))
        logger.info('=> num selected db: {}'.format(len(db_selected)))
        logger.info('epo_5000: {}'.format(self.epo_5000))
        logger.info('epo_over: {}'.format(self.epo_over))
        return db_selected

    def generate_target(self, joints, joints_vis):
        '''
        :param joints:  [num_joints, 3]
        :param joints_vis: [num_joints, 3]
        :return: target, target_weight(1: visible, 0: invisible)
        '''
        target_weight = np.ones((self.num_joints, 1), dtype=np.float32)
        target_weight[:, 0] = joints_vis[:, 0]

        assert self.target_type == 'gaussian', \
            'Only support gaussian map now!'

        if self.target_type == 'gaussian':
            target = np.zeros((self.num_joints,
                               self.heatmap_size[1],
                               self.heatmap_size[0]),
                              dtype=np.float32)

            tmp_size = self.sigma * 3

            for joint_id in range(self.num_joints):
                feat_stride = self.image_size / self.heatmap_size
                mu_x = int(joints[joint_id][0] / feat_stride[0] + 0.5)
                mu_y = int(joints[joint_id][1] / feat_stride[1] + 0.5)
                # Check that any part of the gaussian is in-bounds
                ul = [int(mu_x - tmp_size), int(mu_y - tmp_size)]
                br = [int(mu_x + tmp_size + 1), int(mu_y + tmp_size + 1)]
                if ul[0] >= self.heatmap_size[0] or ul[1] >= self.heatmap_size[1] \
                        or br[0] < 0 or br[1] < 0:
                    # If not, just return the image as is
                    target_weight[joint_id] = 0
                    continue

                # # Generate gaussian
                size = 2 * tmp_size + 1
                x = np.arange(0, size, 1, np.float32)
                y = x[:, np.newaxis]
                x0 = y0 = size // 2
                # The gaussian is not normalized, we want the center value to equal 1
                g = np.exp(- ((x - x0) ** 2 + (y - y0) ** 2) / (2 * self.sigma ** 2))

                # Usable gaussian range
                g_x = max(0, -ul[0]), min(br[0], self.heatmap_size[0]) - ul[0]
                g_y = max(0, -ul[1]), min(br[1], self.heatmap_size[1]) - ul[1]
                # Image range
                img_x = max(0, ul[0]), min(br[0], self.heatmap_size[0])
                img_y = max(0, ul[1]), min(br[1], self.heatmap_size[1])

                v = target_weight[joint_id]
                if v > 0.5:
                    target[joint_id][img_y[0]:img_y[1], img_x[0]:img_x[1]] = \
                        g[g_y[0]:g_y[1], g_x[0]:g_x[1]]

        return target, target_weight
