# Supplementary material for: ROM-Pose: restoring occluded mask image for 2D human pose estimation
Source: PeerJ Comput Sci. 2025 May 2;11:e2843. doi: 10.7717/peerj-cs.2843 (PMC12192664; doi:10.7717/peerj-cs.2843)
Supplement: Supplemental Information 2 [file peerj-cs-11-2843-s002.py]

import json
import numpy as np
import math
import cv2
from PIL import Image
from pycocotools.coco import COCO
import os
from PIL import Image
from matplotlib import pyplot as plt

def bring_json(base_path, coordinate):  

    with open('../../../../home/yju/tf/data/coco/annotations/person_keypoints_train2017.json' ,  'r') as f:
        coordinate = json.load(f) 
    
    coordinate = coordinate['annotations']
    
    temp = [] 
    for i in range(0, len(coordinate)):
        if coordinate[i]['num_keypoints'] > 0:
            temp.append(coordinate[i])
    
    coordinate = temp

    return coordinate


############################## draw mask image ###############################
def draw_masking():    
    coco = COCO('../../../../home/yju/tf/data/coco/annotations/person_keypoints_train2017.json')
    img_dir = '../../../../home/yju/tf/data/coco/images/train2017'
    
    coco_keys = coco.imgs.keys()    

    for k, j in enumerate(coco_keys): 
        
        if k>0:
            break        
        img = coco.imgs[j]
        
        cat_ids = coco.getCatIds()
        anns_ids = coco.getAnnIds(imgIds=img['id'], catIds=cat_ids, iscrowd=None)
        anns = coco.loadAnns(anns_ids)            
        
        for i in range(len(anns)):                 
            mask = coco.annToMask(anns[i])
            temp = Image.fromarray(mask*255)  
            temp.save("../../../../home/yju/tf/data/%012d_%04d.jpg"%(anns[i]['image_id'], anns[i]['id']), cmap='gray')           

def draw_skeleton(bbox=None):
    connection = [[16, 14], [14, 12], [17, 15], 
                  [15, 13], [12, 13], [6, 12], 
                  [7, 13], [6, 7], [6, 8], 
                  [7, 9], [8, 10], [9, 11], 
                  [2, 3], [1, 2], [1, 3], 
                  [2, 4], [3, 5], [4, 6], [5, 7]]

    colors = [[255, 255, 255]] * len(connection)

    coco = COCO('../../../../home/yju/tf/data/coco/annotations/person_keypoints_train2017.json')
    coco_keys = list(coco.imgs.keys())

    for k, j in enumerate(coco_keys):    

        if k > 0:
            break

        img = coco.imgs[j]

        cat_ids = coco.getCatIds()
        anns_ids = coco.getAnnIds(imgIds=img['id'], catIds=cat_ids, iscrowd=None)
        anns = coco.loadAnns(anns_ids)

        for i in range(len(anns)): 
            kpt = anns[i]['keypoints']
            kpt = np.array(kpt, dtype=np.int32).reshape(-1, 3)
            npart = kpt.shape[0]

            img = plt.imread("../../../../home/yju/tf/data/coco/images/train2017/%012d.jpg"%anns[i]['image_id'])
            canvas = img.copy()

            if npart == 17: # ochuman, data_type is coco
                if connection is None:
                    connection = [[16, 14], [14, 12], [17, 15], 
                                  [15, 13], [12, 13], [6, 12], 
                                  [7, 13], [6, 7], [6, 8], 
                                  [7, 9], [8, 10], [9, 11], 
                                  [2, 3], [1, 2], [1, 3], 
                                  [2, 4], [3, 5], [4, 6], [5, 7]]  

            idxs_draw = np.where(kpt[:, 2] != 0)[0]

            if bbox is None:
                bbox = [np.min(kpt[idxs_draw, 0]), np.min(kpt[idxs_draw, 1]),
                        np.max(kpt[idxs_draw, 0]), np.max(kpt[idxs_draw, 1])] # xyxy

            Rfactor = math.sqrt((bbox[2]-bbox[0]) * (bbox[3]-bbox[1])) / math.sqrt(img.shape[0] * img.shape[1])
            Rpoint = int(min(10, max(Rfactor*10, 4)))
            Rline = int(min(10, max(Rfactor*5, 2)))

            for idx in idxs_draw:
                x, y, v = kpt[idx, :]
                cv2.circle(canvas, (x, y), Rpoint, colors[idx % len(colors)], thickness=-1)

                if v == 2:
                    cv2.rectangle(canvas, (x-Rpoint-1, y-Rpoint-1), (x+Rpoint+1, y+Rpoint+1), colors[idx % len(colors)], 50)
                elif v == 3:
                    cv2.circle(canvas, (x, y), Rpoint+2, colors[idx % len(colors)], thickness=50)

            canvas = np.full((len(canvas), len(canvas[0]), 3), 0, np.uint8)
            cur_canvas = np.full((len(canvas), len(canvas[0]), 3), 0, np.uint8)

            for idx in range(len(connection)):
                idx1, idx2 = connection[idx]
                y1, x1, v1 = kpt[idx1-1]
                y2, x2, v2 = kpt[idx2-1]
                if v1 == 0 or v2 == 0:
                    continue
                mX = (x1+x2)/2.0
                mY = (y1+y2)/2.0
                length = ((x1 - x2) ** 2 + (y1 - y2) ** 2) ** 0.5
                angle = math.degrees(math.atan2(x1 - x2, y1 - y2))
                polygon = cv2.ellipse2Poly((int(mY),int(mX)), (int(length/2), 35), int(angle), 0, 360, 1)

                cv2.fillConvexPoly(cur_canvas, polygon, colors[idx % len(colors)])
                canvas = cv2.addWeighted(canvas, 0.1, cur_canvas, 1.0, 0)

            cv2.imwrite("../../../../home/yju/tf/data/%012d_%06d.jpg"%(anns[i]['image_id'], anns[i]['id']), canvas)


def create_answer(coordinate_anno, base_path):
    image_path = 'D:\\GAN\\train\\train2017_mask'
    
    train_images = []
    
    for files in os.walk(image_path):
        train_images = files
        
    train_images = train_images[2]
    
    for p in range(0, len(train_images)):
        try:
            img_input = plt.imread("D:/GAN/train/train2017/%s"%train_images[p])
            img_target = plt.imread("D:/GAN/train/train2017_mask/%s"%train_images[p])        
        
            img_target = np.expand_dims(img_target, axis=2)
            
            test = img_input | img_target          
 
            plt.imsave("D:/GAN/train/train2017_comb/%s"%train_images[p], test, cmap='gray')

        
        except:
            print("no images")

################################## main ####################################
def main():
    draw_masking()
    
if __name__ == '__main__': 
    main()
